# Supplementary material for: PVA–Borax Hydrogels Loaded with Mono- and Bis-Spiro-Dioxy-Biphenyl-Cyclotriphosphazenes: Fabrication, Physicochemical Properties, and Release Kinetics
Source: Molecules. 2026 Jul 14;31(14):2463. doi: 10.3390/molecules31142463 (PMC13414431; doi:10.3390/molecules31142463)
Supplement: Supplementary file 1 [file molecules-31-02463-s001.zip]

Archive with 1 entries (1 files):
- molecules-4393478-supplementary.pdf
